# Supplementary material for: Correlation of Dengue and Meteorological Factors in Bangladesh: A Public Health Concern
Source: Int J Environ Res Public Health. 2023 Mar 15;20(6):5152. doi: 10.3390/ijerph20065152 (PMC10049245; doi:10.3390/ijerph20065152)
Supplement: Supplementary file 1 [file ijerph-20-05152-s001.zip]

Archive with 1 entries (1 files):
- ijerph-2196638-supplementary.xlsx
