# Supplementary material for: Correlation of Dengue and Meteorological Factors in Bangladesh: A Public Health Concern
Source: Int J Environ Res Public Health. 2023 Mar 15;20(6):5152. doi: 10.3390/ijerph20065152 (PMC10049245; doi:10.3390/ijerph20065152)
Supplement: Supplementary file 1 [file ijerph-20-05152-s001.zip › ijerph-2196638-supplementary.xlsx]

## Sheet: Sheet1
YEAR	MONTH	DAY	Wind velocity (m/s)WSA	Daily Temperatures (°C)TA	Dew Point (°C)DA	Relative Humidity (%)RHA	Rainfall (mm) RA	Surface Pressure (kPa)PSA	Dengue case	Season
2000	1	1	1.47433	18.3387	9.21355	59.0452	0.273548	101.248	0	winter
2000	2	1	1.62367	20.2863	7.78867	49.4703	0.894	101.127	0	winter
2000	3	1	1.91129	25.431	12.7532	52.0252	2.84581	100.785	0	winter
2000	4	1	1.46516	29.6237	21.1693	65.2833	5.79467	100.369	0	summer
2000	5	1	2.20161	28.6777	24.6571	80.6471	14.8845	100.238	0	summer
2000	6	1	2.67067	28.3517	26.2837	88.9583	7.45333	99.9973	0	summer
2000	7	1	2.91226	28.3342	26.1294	88.3123	5.88194	99.8935	565	monsoon
2000	8	1	2.47871	28.0984	26.1548	89.5526	13.2677	100.057	2290	monsoon
2000	9	1	2.079	27.0983	25.1747	89.5937	6.391	100.368	951	monsoon
2000	10	1	1.341	26.5319	23.3571	83.63	6.67742	100.634	835	monsoon
2000	11	1	1.09233	22.3623	17.8097	76.7463	0.137667	101.13	724	winter
2000	12	1	1.13355	18.1706	11.7184	68.3287	0.00483871	101.276	186	winter
2001	1	1	1.44323	16.3861	6.95258	56.7839	0.00258064	101.204	0	winter
2001	2	1	1.42967	21.7554	8.29	46.0811	1.29857	100.955	0	winter
2001	3	1	1.65032	26.5748	10.4161	41.3519	0.729032	100.811	0	winter
2001	4	1	2.32067	30.8507	17.3543	49.7333	2.55233	100.554	0	summer
2001	5	1	2.24419	28.7652	24.7484	80.4706	11.5229	100.195	5	summer
2001	6	1	3.20733	27.954	26.138	90.1523	15.8067	99.888	24	summer
2001	7	1	3.15903	28.081	26.2771	90.1935	8.78806	99.9287	152	monsoon
2001	8	1	2.29742	28.3216	26.4039	89.6897	6.41968	100.051	310	monsoon
2001	9	1	1.80967	27.9423	25.3997	86.6463	7.05667	100.414	655	monsoon
2001	10	1	1.18419	26.4565	23.7681	85.8223	6.58677	100.786	611	monsoon
2001	11	1	1.16967	22.658	18.6733	79.4537	0.935667	101.244	514	winter
2001	12	1	1.20097	17.8048	11.9697	71.1652	0.142581	101.523	159	winter
2002	1	1	1.37935	18.6352	10.4042	61.691	0.453548	101.378	0	winter
2002	2	1	1.49467	21.8717	8.422	45.6233	0.0426667	101.342	0	winter
2002	3	1	1.67355	26.8871	12.5261	45.931	2.3271	100.865	0	winter
2002	4	1	2.431	29.4753	20.5407	62.4757	4.95433	100.599	0	summer
2002	5	1	2.57258	29.9229	24.2081	73.981	7.29387	100.158	0	summer
2002	6	1	2.86433	28.4763	26.1983	88.0277	12.5007	100.037	0	summer
2002	7	1	2.69516	28.5174	26.7368	90.3632	13.5045	99.8903	566	monsoon
2002	8	1	2.43194	27.6971	25.9539	90.489	8.43968	100.105	3281	monsoon
2002	9	1	1.723	27.2873	25.0817	88.2337	5.83733	100.521	1713	monsoon
2002	10	1	1.29935	25.631	22.2035	82.2706	1.81032	100.882	541	monsoon
2002	11	1	1.25333	22.5373	18.3433	78.6017	4.29333	101.129	121	winter
2002	12	1	1.19065	18.8658	13.4677	72.8732	0.433871	101.368	10	winter
2003	1	1	1.50806	16.1977	8.58548	64.111	0.785806	101.519	0	winter
2003	2	1	1.52633	21.674	12.3733	58.7137	1.11233	101.249	0	winter
2003	3	1	1.53935	25.011	14.3206	55.9332	3.39032	100.981	0	winter
2003	4	1	2.31367	29.7397	21.4883	65.1627	4.38	100.607	2	summer
2003	5	1	2.36226	30.5974	22.9171	66.74	4.82065	100.266	1	summer
2003	6	1	3.57633	28.8013	25.8813	85.6623	17.5877	99.84	0	summer
2003	7	1	2.81903	28.4306	26.4377	89.3081	5.96355	100.11	4	monsoon
2003	8	1	2.5329	28.6223	26.3403	87.9677	6.00452	100.121	4	monsoon
2003	9	1	1.69133	27.737	25.6347	88.73	6.81033	100.381	3	monsoon
2003	10	1	1.33774	26.3997	23.5429	84.9342	4.94065	100.883	0	monsoon
2003	11	1	1.22833	21.6937	17.4247	78.45	0.253667	101.255	372	winter
2003	12	1	1.43581	18.7539	14.0435	76.4577	1.21774	101.464	100	winter
2004	1	1	1.48806	17.6771	10.8252	67.3284	0.116452	101.381	0	winter
2004	2	1	1.47333	21.1547	9.99667	53.2123	0.130333	101.186	0	winter
2004	3	1	1.47333	21.1547	9.99667	53.2123	0.130333	101.186	1	winter
2004	4	1	2.83667	29.181	21.849	67.877	7.63133	100.551	0	summer
2004	5	1	2.49581	30.6326	23.1997	67.931	4.29806	100.177	1	summer
2004	6	1	2.38867	29.1	25.495	82.1417	11.8483	100.091	143	summer
2004	7	1	2.92419	27.9368	26.0439	89.7687	13.3587	100.082	1209	monsoon
2004	8	1	2.61355	28.1255	26.2539	89.8894	7.00161	100.005	1261	monsoon
2004	9	1	2.10433	27.0233	25.2787	90.4527	19.8087	100.531	511	monsoon
2004	10	1	1.60226	25	22.279	85.6232	6.24387	101.086	362	monsoon
2004	11	1	1.06	21.5343	17.385	78.5973	0.0346667	101.323	395	winter
2004	12	1	1.07	19.4913	14.0881	73.0729	0.0329032	101.402	51	winter
2005	1	1	1.53032	17.6594	11.1819	68.5445	0.154194	101.355	1	winter
2005	2	1	1.87633	23.0117	11.9157	54.2273	0.273333	101.157	0	winter
2005	3	1	2.1029	27.71	16.79	56.2423	4.89516	100.901	0	winter
2005	4	1	2.05967	29.044	20.263	63.4643	3.138	100.77	0	summer
2005	5	1	2.19129	29.3842	23.6758	73.8968	7.95742	100.339	0	summer
2005	6	1	2.52	29.869	25.7237	79.6963	4.13167	99.8567	2	summer
2005	7	1	2.70935	28.3729	26.1742	88.331	13.3032	100.053	3	monsoon
2005	8	1	2.35903	28.5261	26.4523	88.9332	11.3697	99.9597	174	monsoon
2005	9	1	1.53533	27.8573	25.6527	88.2603	10.6227	100.432	337	monsoon
2005	10	1	1.47742	25.8506	23.1726	85.8255	10.4187	100.934	325	monsoon
2005	11	1	1.20567	21.262	17.8387	81.9263	0.067	101.161	187	winter
2005	12	1	1.37516	18.0803	14.2039	79.7597	0.0225806	101.258	19	winter
2006	1	1	1.42839	17.1777	10.6755	68.6071	0.000645161	101.319	0	winter
2006	2	1	1.566	23.7343	13.6047	58.06	0.260333	101.078	0	winter
2006	3	1	1.55968	27.2868	11.5458	42.529	0.107742	100.825	0	winter
2006	4	1	2.26533	29.7183	20.679	62.1887	5.52567	100.538	0	summer
2006	5	1	2.23452	29.9603	23.3581	70.8745	9.83419	100.334	0	summer
2006	6	1	2.30367	28.4827	26.3153	88.452	11.4567	100.106	100	summer
2006	7	1	2.98032	28.4571	26.4342	89.1652	8.32839	99.8916	972	monsoon
2006	8	1	2.39194	27.9303	25.7587	88.4194	7.30581	100.11	680	monsoon
2006	9	1	1.96767	27.6287	25.2917	87.626	12.556	100.478	211	monsoon
2006	10	1	0.990323	26.2806	22.6884	81.4542	2.37161	100.974	145	monsoon
2006	11	1	1.222	22.3283	17.31	74.987	0.142667	101.197	92	winter
2006	12	1	1.27452	19.2552	12.8887	69.0523	0.0251613	101.414	0	winter
2007	1	1	1.39645	17.3919	7.87677	56.839	0	101.492	0	winter
2007	2	1	1.564	21.402	12.2053	59.5233	1.58	101.214	0	winter
2007	3	1	1.56613	25.6894	10.5035	43.2903	0.35129	100.928	0	winter
2007	4	1	2.736	29.2723	21.1247	65.345	7.565	100.67	0	summer
2007	5	1	2.01065	29.3355	23.8035	74.49	7.08161	100.27	0	summer
2007	6	1	2.60667	28.374	26.349	89.206	18.91	100.082	0	summer
2007	7	1	3.07806	28.1823	26.4103	90.3952	22.25	99.9574	85	monsoon
2007	8	1	2.08774	28.3565	26.2765	88.9197	9.09774	100.038	179	monsoon
2007	9	1	1.854	27.4423	25.4577	89.321	6.609	100.287	163	monsoon
2007	10	1	1.47677	25.5339	22.7323	85.1642	7.98258	100.734	39	monsoon
2007	11	1	1.44267	22.4473	19.2073	82.953	2.65	101.106	0	winter
2007	12	1	1.34323	17.43	13.1861	77.9784	0	101.306	0	winter
2008	1	1	1.42097	17.4526	11.6287	71.279	1.05774	101.266	0	winter
2008	2	1	1.342	19.271	10.1457	59.1997	0.562333	101.221	0	winter
2008	3	1	1.342	19.271	10.1457	59.1997	0.562333	101.221	0	winter
2008	4	1	2.007	30.023	18.4493	54.5513	2.097	100.52	0	summer
2008	5	1	1.96613	30.9239	22.63	64.1671	6.02484	100.158	0	summer
2008	6	1	3.14833	28.4353	25.5357	85.0753	10.3307	99.978	160	summer
2008	7	1	2.96548	28.2177	26.2087	89.2229	9.59548	99.9552	475	monsoon
2008	8	1	2.52935	27.9532	26.0232	89.6135	8.79742	100.127	334	monsoon
2008	9	1	1.64067	27.5747	25.437	88.5763	5.82633	100.386	184	monsoon
2008	10	1	1.56613	25.8506	22.9206	84.7781	6.38194	100.847	0	monsoon
2008	11	1	1.131	22.3337	17.6953	76.6373	0.00533333	101.158	0	winter
2008	12	1	1.09452	20.3939	15.2713	74.6319	0.195161	101.292	0	winter
2009	1	1	1.34	19.53	12.161	65.4061	0	101.394	0	winter
2009	2	1	1.695	22.208	9.469	49.4287	0.365	101.008	0	winter
2009	3	1	1.52742	27.2739	11.3935	42.8632	1.19226	100.802	0	winter
2009	4	1	2.50267	30.897	19.4997	56.7333	1.73833	100.471	0	summer
2009	5	1	2.46935	30.1035	23.6135	70.909	7.78677	100.266	1	summer
2009	6	1	2.62	29.2437	25.929	83.404	9.23	99.9683	0	summer
2009	7	1	2.91387	28.7213	26.3916	87.73	13.541	99.8752	4	monsoon
2009	8	1	2.17387	28.4697	26.2494	88.23	13.1713	100.212	127	monsoon
2009	9	1	1.77	27.7097	25.5897	88.6757	7.10533	100.399	188	monsoon
2009	10	1	1.46516	25.5329	22.6874	85.1703	3.71323	100.778	154	monsoon
2009	11	1	1.25633	22.534	18.5053	79.4567	0.752333	101.154	0	winter
2009	12	1	1.25194	18.5223	13.39	74.2735	0.179677	101.375	0	winter
2010	1	1	1.60871	17.7094	9.80258	63.6368	0.000967742	101.452	0	winter
2010	2	1	1.554	21.67	9.39567	49.0693	0.646333	101.174	0	winter
2010	3	1	2.55032	28.1216	14.4848	49.0545	1.29355	100.799	0	winter
2010	4	1	3.57633	31.1683	21.9337	62.6713	3.57833	100.531	0	summer
2010	5	1	2.67452	29.5755	24.6165	76.8539	10.0858	100.261	0	summer
2010	6	1	3.04833	28.6407	26.669	89.442	12.9177	100.117	0	summer
2010	7	1	2.75935	28.5877	26.38	88.3448	5.42613	100.221	35	monsoon
2010	8	1	2.16774	28.4077	26.0426	87.5694	8.84516	100.316	183	monsoon
2010	9	1	1.74133	27.632	25.556	88.9143	6.371	100.476	165	monsoon
2010	10	1	1.49	26.3958	23.7671	86.111	6.7	100.604	21	monsoon
2010	11	1	1.172	23.6327	19.4603	78.7403	0.263333	101.064	5	winter
2010	12	1	1.42161	18.6123	13.7155	75.1397	2.02645	101.065	0	winter
2011	1	1	1.52968	16.789	9.73548	66.099	0.00903226	101.235	0	winter
2011	2	1	1.691	21.8343	10.2493	51.831	0.036	101.08	0	winter
2011	3	1	2.49548	26.92	14.2684	50.7803	1.34323	100.798	0	winter
2011	4	1	1.76367	29.2307	19.2247	58.6183	3.04133	100.722	0	summer
2011	5	1	2.37581	29.46	24.2584	75.9087	9.53484	100.313	0	summer
2011	6	1	2.55933	28.579	25.8713	86.0013	8.97467	99.885	61	summer
2011	7	1	2.72	28.3839	26.0071	87.4968	7.66452	100.046	255	monsoon
2011	8	1	2.2929	27.799	25.9442	90.0223	14.9945	100.183	691	monsoon
2011	9	1	2.363	27.671	25.7527	89.6687	5.946	100.253	193	monsoon
2011	10	1	1.22677	26.6723	23.0003	81.2681	1.33129	100.791	114	monsoon
2011	11	1	1.14033	23.0157	16.8547	70.72	0.005	101.162	36	winter
2011	12	1	1.26452	19.7348	12.5103	66.4071	0.00612903	101.285	9	winter
2012	1	1	1.66194	18.3155	9.14742	58.2274	0.385484	101.303	0	winter
2012	2	1	1.664	21.6107	6.98533	43.1267	0.595	100.999	0	winter
2012	3	1	1.664	21.6107	6.98533	43.1267	0.595	100.999	0	winter
2012	4	1	2.798	29.4363	21.3583	66.3113	7.49333	100.527	0	summer
2012	5	1	2.24968	30.1355	24.1758	72.8265	4.71226	100.208	0	summer
2012	6	1	3.40267	29.5157	26.1727	83.3057	8.03933	99.746	16	summer
2012	7	1	3.36806	28.6729	26.209	87.1335	8.82968	99.8535	108	monsoon
2012	8	1	2.50161	28.2023	26.1955	89.2365	9.03097	100.053	138	monsoon
2012	9	1	2.13167	27.6283	25.791	90.0583	5.436	100.393	262	monsoon
2012	10	1	1.70065	25.221	22.2406	84.6684	2.30161	100.852	90	monsoon
2012	11	1	1.52233	21.2227	16.263	75.598	1.994	101.041	57	winter
2012	12	1	1.48935	17.0006	10.2452	67.3755	0.144839	101.209	0	winter
2013	1	1	1.86613	16.1923	6.69129	56.7442	0.00580645	101.373	0	winter
2013	2	1	2.28767	21.6487	8.103	45.8433	0.252667	101.142	0	winter
2013	3	1	1.74032	27.4474	12.3452	44.2139	0.77129	100.832	0	winter
2013	4	1	2.52667	30.473	18.698	54.794	2.59167	100.487	0	summer
2013	5	1	3.44548	28.7913	25.2281	82.8187	14.6039	100.151	4	summer
2013	6	1	2.659	28.7123	26.5523	88.5557	9.92467	99.9203	44	summer
2013	7	1	3.25677	28.4374	26.3397	88.8171	7.20742	99.8474	220	monsoon
2013	8	1	2.72032	27.861	26.0135	89.98	7.1929	100.101	353	monsoon
2013	9	1	1.81167	27.94	25.7427	88.329	6.32867	100.315	495	monsoon
2013	10	1	1.43065	26.2648	23.819	87.0287	5.34194	100.83	363	monsoon
2013	11	1	1.35867	22.3753	18.3353	79.44	0	101.128	212	winter
2013	12	1	1.26968	19.6119	13.7119	71.3555	0.0677419	101.262	58	winter
2014	1	1	1.68065	18.2455	10.8213	65.5874	0.000645161	101.483	15	winter
2014	2	1	1.702	21.2493	9.85733	51.986	0.528333	101.11	7	winter
2014	3	1	1.88355	26.6965	12.1532	45.3187	0.545806	100.973	2	winter
2014	4	1	2.10067	31.8597	17.925	48.8733	2.35633	100.586	0	summer
2014	5	1	2.95419	31.4139	23.2503	65.6068	7.91677	100.348	8	summer
2014	6	1	2.92033	29.5033	26.7147	85.784	14.426	99.8227	9	summer
2014	7	1	2.92871	28.6594	26.5832	88.9048	7.22097	99.8981	82	monsoon
2014	8	1	2.80419	28.1671	26.2432	89.6145	11.9313	100.137	80	monsoon
2014	9	1	2.103	27.796	25.613	88.4167	8.82467	100.416	76	monsoon
2014	10	1	0.966129	26.3419	22.5068	80.3445	1.85806	100.968	63	monsoon
2014	11	1	1.03067	23.0053	17.2017	71.7017	0.001	101.077	22	winter
2014	12	1	1.22161	18.9374	12.5397	69.0671	0.188065	101.336	11	winter
2015	1	1	1.35484	19.1655	10.4761	60.0965	0.154839	101.422	0	winter
2015	2	1	1.48233	22.8303	11.4217	51.926	0.799667	101.24	0	winter
2015	3	1	1.94419	26.9768	12.1703	44.0645	0.657097	101.061	2	winter
2015	4	1	2.23233	27.9607	21.8797	72.179	8.49567	100.743	6	summer
2015	5	1	2.40613	29.2816	24.7471	78.3606	7.07645	100.383	10	summer
2015	6	1	2.92733	28.7943	26.0597	85.956	13.6707	100.062	28	summer
2015	7	1	2.86129	28.0774	26.3561	90.6397	19.6097	99.8884	171	monsoon
2015	8	1	2.57355	28.1616	26.3732	90.2677	10.2713	100.202	765	monsoon
2015	9	1	1.64	28.1093	25.6743	87.228	7.097	100.447	965	monsoon
2015	10	1	1.08968	26.7371	23.0794	81.1552	2.14903	100.963	869	monsoon
2015	11	1	0.913	23.977	18.122	71.4947	0.0706667	101.206	271	winter
2015	12	1	1.13871	19.951	12.3165	63.5655	0.05	101.433	75	winter
2016	1	1	1.27548	18.8965	9.32871	56.5003	1.45548	101.427	13	winter
2016	2	1	1.45667	24.113	13.163	54.3227	1.298	101.261	3	winter
2016	3	1	1.45667	24.113	13.163	54.3227	1.298	101.261	17	winter
2016	4	1	3.38733	30.327	23.023	69.4377	4.84333	100.388	38	summer
2016	5	1	2.14161	29.3652	24.6168	77.6723	15.9365	100.304	70	summer
2016	6	1	2.33467	28.801	26.4823	87.8503	7.22867	100.168	254	summer
2016	7	1	2.90258	28.2265	26.3635	89.9123	17.5997	100.091	926	monsoon
2016	8	1	2.48065	28.3506	26.38	89.4155	12.3916	100.018	1451	monsoon
2016	9	1	1.63933	27.983	25.934	89.019	10.6417	100.357	1544	monsoon
2016	10	1	1.26129	26.8494	24.071	85.469	5.37742	100.623	1077	monsoon
2016	11	1	1.12733	22.941	19.2563	80.7497	4.08867	101.083	522	winter
2016	12	1	1.11194	20.0058	15.9674	78.9177	0.0222581	101.265	145	winter
2017	1	1	1.51774	18.2929	10.9926	65.1955	0.100323	101.358	92	winter
2017	2	1	1.553	22.6893	10.7927	50.797	0.5	101.227	58	winter
2017	3	1	1.97161	24.9745	16.7755	65.1384	7.60516	100.863	36	winter
2017	4	1	2.79167	27.3473	23.7783	82.8187	18.2243	100.577	73	summer
2017	5	1	1.83774	28.4871	25.76	85.7926	12.5503	100.373	134	summer
2017	6	1	2.736	28.3317	26.7907	91.5167	23.3563	99.992	267	summer
2017	7	1	2.73419	28.1458	26.5552	91.251	24.4584	100.025	286	monsoon
2017	8	1	2.20548	28.2958	26.5368	90.4394	28.3935	100.152	346	monsoon
2017	9	1	1.65033	28.1177	26.2193	89.766	18.0627	100.43	430	monsoon
2017	10	1	1.50161	26.4381	23.7658	85.8868	13.2732	100.71	512	monsoon
2017	11	1	1.23733	22.286	18.6747	81.0473	0.623	101.104	409	winter
2017	12	1	1.0629	20.0503	16.6958	82.0403	4.18581	101.346	126	winter
2018	1	1	1.30548	15.3913	10.4348	73.9461	0.176452	101.225	26	winter
2018	2	1	1.286	21.568	14.1227	65.192	0.985333	101.174	7	winter
2018	3	1	1.63452	26.54	16.7797	59.6716	2.01323	100.843	19	winter
2018	4	1	1.66833	27.4553	22.019	74.7503	13.7057	100.697	29	summer
2018	5	1	2.1429	27.6594	25.4174	88.0919	20.1829	100.454	52	summer
2018	6	1	2.44933	28.423	26.6883	90.5567	16.1093	99.9053	295	summer
2018	7	1	2.80581	28.6261	26.7874	90.0787	15.4916	99.8229	946	monsoon
2018	8	1	2.27387	28.4542	26.5726	89.8168	9.03194	99.9165	1796	monsoon
2018	9	1	1.73833	28.234	25.7513	86.9617	6.81533	100.471	3087	monsoon
2018	10	1	1.21161	25.6623	21.5948	79.3968	2.29581	101.01	2406	monsoon
2018	11	1	1.10633	22.8867	17.221	72.054	0.720667	101.248	1192	winter
2018	12	1	1.37032	18.9461	12.3871	68.1684	1.00806	101.369	293	winter
2019	1	1	1.3429	18.9823	9.56065	57.1413	0	101.475	38	winter
2019	2	1	1.58333	21.7317	10.6257	53.4867	2.90233	101.273	18	winter
2019	3	1	1.79742	25.6068	14.8552	56.3794	1.26645	100.967	17	winter
2019	4	1	2.08633	29.443	21.2697	65.5043	4.34933	100.659	58	summer
2019	5	1	2.90097	29.9223	25.2545	78.3023	14.1029	100.328	193	summer
2019	6	1	2.34867	28.9447	26.8243	88.729	16.5163	100.054	1884	summer
2019	7	1	3.05129	28.5235	26.7968	90.6113	24.1239	99.981	16253	monsoon
2019	8	1	2.25774	28.5723	26.5603	89.2423	11.9084	100.031	52636	monsoon
2019	9	1	1.76733	28.0307	25.756	87.915	10.5467	100.566	16856	monsoon
2019	10	1	1.31774	25.9294	23.4052	86.5458	9.63742	100.965	8143	monsoon
2019	11	1	1.09767	23.4683	19.9227	81.3883	2.30167	101.131	4011	winter
2019	12	1	1.27613	17.8513	14.4823	81.6977	0.380645	101.502	1247	winter
2020	1	1	1.35065	16.8197	12.8142	78.8674	1.57419	101.449	199	winter
2020	2	1	1.38433	19.5467	11.8453	63.6983	0.0906667	101.418	45	winter
2020	3	1	1.38433	19.5467	11.8453	63.6983	0.0906667	101.418	27	winter
2020	4	1	1.84167	28.1937	20.6453	68.008	8.62667	100.822	25	summer
2020	5	1	2.16677	28.4232	24.8532	81.9916	16.7916	100.447	10	summer
2020	6	1	2.60967	28.3773	26.664	90.679	14.859	100.166	20	summer
2020	7	1	2.74226	28.611	26.8332	90.3619	14.5768	100.153	23	monsoon
2020	8	1	2.63097	28.4397	26.5648	89.8971	9.13387	99.9968	68	monsoon
2020	9	1	1.94267	28.447	26.4323	89.229	12.166	100.345	47	monsoon
2020	10	1	1.17516	27.7461	25.2165	86.6752	12.7068	100.545	164	monsoon
2020	11	1	1.09067	22.7493	19.276	81.8443	1.268	101.251	546	winter
2020	12	1	1.05484	18.1677	14.7161	81.2745	0.0641935	101.326	231	winter
2021	1	1	1.27129	17.5687	12.5839	74.5803	0.103871	101.271	32	winter
2021	2	1	1.48033	21.274	11.221	56.1667	0.00166667	101.186	9	winter
2021	3	1	1.64	27.9132	14.9497	50.5761	0.914839	100.819	13	winter
2021	4	1	1.87767	30.6783	18.66	53.2927	2.98133	100.66	3	summer
2021	5	1	1.99065	29.4639	24.0384	74.5748	11.6223	100.412	43	summer
2021	6	1	2.95533	28.253	26.2693	89.3373	15.749	100.098	272	summer
2021	7	1	2.70581	28.5542	26.5332	89.1494	13.2981	99.9997	2286	monsoon
2021	8	1	2.51806	28.341	26.4726	89.9181	12.9616	100.209	7698	monsoon
2021	9	1	1.61	27.8333	25.6623	88.429	7.67767	100.456	7841	monsoon
2021	10	1	1.31935	26.8158	23.9165	84.7313	6.89419	100.729	5458	monsoon
2021	11	1	1.09533	21.4867	17.684	80.0057	0.591667	101.132	3567	winter
2021	12	1	1.30613	18.6465	15.0919	81.0181	3.47355	101.463	1207	winter
2022	1	1	1.33871	17.5635	13.1181	76.9623	0.77129	101.34	126	winter
2022	2	1	1.513	19.2483	12.071	66.048	1.53867	101.203	20	winter
2022	3	1	2.09194	26.8313	15.939	55.6568	0.245806	100.757	20	winter
2022	4	1	3.00767	31.2927	21.3317	59.613	0.922667	100.517	23	summer
2022	5	1	2.41484	30.7894	22.7639	65.0377	4.13065	100.203	163	summer
2022	6	1	3.282	29.5343	24.7637	77.2313	7.37333	100.13	737	summer
2022	7	1	2.39516	29.0897	25.3852	81.5	5.24742	100.157	1571	monsoon
2022	8	1	2.44839	29.329	25.4065	80.6365	4.65806	100.132	3521	monsoon
2022	9	1	1.78567	28.172	25.506	86.1917	9.22367	100.434	9911	monsoon
2022	10	1	1.64419	26.2787	23.2903	84.4277	8.33194	100.866	21932	monsoon
2022	11	1	0.915455	24.8491	19.9336	74.9909	0.07	101.223	18908	winter
2022	12	1	1.0629	20.0503	16.6958	82.0403	4.18581	101.346	5024	winter
2023	1	1	1.30548	15.3913	10.4348	73.9461	0.176452	101.225	566	winter
